# Supplementary material for: The impact of human activities on Australian wildlife
Source: PLoS One. 2019 Jan 23;14(1):e0206958. doi: 10.1371/journal.pone.0206958 (PMC6344025; doi:10.1371/journal.pone.0206958)
Supplement: S3 Table — Raw values and proportions of admissions for each species or multi-species group are both presented. (XLSX) [file pone.0206958.s005.xlsx]

## Sheet: SUPPTbl3_Top6COAbyOutcome
Supporting Table 3: Outcomes of the top six CFA. The raw values are presented as are the proportion of total admissions for each species.
Cause for admission	Number of admissions	Outcome	AVIANS										REPTILES								AMPHIBIANS	MARSUPIAL MAMMALS								EUTHERIAN MAMMALS
			Australian Brush-turkey	Australian Magpie	Australian Pelican	Fig Bird	Laughing Kookaburra	Lorikeets	Native Ducks	Noisy Minor	Raptors	Tawny Frog Mouth	Bearded Dragon	Blue-tongued Skink	Carpet Python	Eastern Water Dragon	Freshwater Turtle	Green Tree Snake	Lace Monitor	Venomous Snakes	Tree Frogs	Bandicoots	Eastern Grey Kangaroo	Feathertail Glider	Koala	Large Gliders	Marsupial Dasyurid	Possums	Small Macropods	Echidna	Flying Foxes	Microbats	Total	%
Cat attack	1667	Admitted	123	32	0	59	19	76	16	93	0	9	26	96	13	93	1	69	3	94	9	66	0	114	1	186	15	361	2	1	13	77	1667	0.0527098
		Mortality	64	24	0	46	11	55	13	74	0	7	18	63	7	62	1	27	3	46	9	37	0	52	1	136	9	260	1	0	9	49	1084	0.65027
		%	0.520325	0.75	0	0.779661	0.578947	0.723684	0.8125	0.795699	0	0.777778	0.692308	0.65625	0.538462	0.666667	1	0.391304	1	0.489362	1	0.560606	0	0.45614	1	0.731183	0.6	0.720222	0.5	0	0.692308	0.636364
		Positive outcome	59	8	0	13	8	21	3	19	0	2	8	33	6	31	0	42	0	48	0	29	0	62	0	50	6	101	1	1	4	28	583	0.34973
		%	0.479675	0.25	0	0.220339	0.421053	0.276316	0.1875	0.204301	0	0.222222	0.307692	0.34375	0.461538	0.333333	0	0.608696	0	0.510638	0	0.439394	0	0.54386	0	0.268817	0.4	0.279778	0.5	1	0.307692	0.363636
Dog attack	2913	Admitted	62	45	1	4	54	96	20	21	3	17	89	535	104	185	21	66	73	42	12	41	51	8	496	46	4	609	36	63	105	4	2913	0.0921078
		Mortality	50	40	0	4	47	72	14	18	3	13	74	452	70	152	10	56	54	28	8	30	48	4	272	36	2	502	29	13	80	4	2185	0.750086
		%	0.806452	0.888889	0	1	0.87037	0.75	0.7	0.857143	1	0.764706	0.831461	0.84486	0.673077	0.821622	0.47619	0.848485	0.739726	0.666667	0.666667	0.731707	0.941176	0.5	0.548387	0.782609	0.5	0.824302	0.805556	0.206349	0.761905	1
		Positive outcome	12	5	1	0	7	24	6	3	0	4	15	83	34	33	11	10	19	14	4	11	3	4	224	10	2	107	7	50	25	0	728	0.249914
		%	0.193548	0.111111	1	0	0.12963	0.25	0.3	0.142857	0	0.235294	0.168539	0.15514	0.326923	0.178378	0.52381	0.151515	0.260274	0.333333	0.333333	0.268293	0.0588235	0.5	0.451613	0.217391	0.5	0.175698	0.194444	0.793651	0.238095	0
Entangle-ments	2274	Admitted	40	94	162	4	96	29	33	12	38	116	4	6	72	70	39	20	3	51	4	2	85	1	25	164	0	28	25	3	1034	14	2274	0.0719029
		Mortality	25	54	18	3	63	22	18	11	17	87	2	2	14	25	6	4	0	7	1	1	78	0	16	53	0	20	22	0	436	4	1009	0.443712
		%	0.625	0.574468	0.111111	0.75	0.65625	0.758621	0.545455	0.916667	0.447368	0.75	0.5	0.333333	0.194444	0.357143	0.153846	0.2	0	0.137255	0.25	0.5	0.917647	0	0.64	0.323171	0	0.714286	0.88	0	0.421663	0.285714
		Positive outcome	15	40	144	1	33	7	15	1	21	29	2	4	58	45	33	16	3	44	3	1	7	1	9	111	0	8	3	3	598	10	1265	0.556288
		%	0.375	0.425532	0.888889	0.25	0.34375	0.241379	0.454545	0.0833333	0.552632	0.25	0.5	0.666667	0.805556	0.642857	0.846154	0.8	1	0.862745	0.75	0.5	0.0823529	1	0.36	0.676829	0	0.285714	0.12	1	0.578337	0.714286
Hit by Car	10973	Admitted	140	427	6	188	1211	1088	186	365	203	1402	186	132	407	193	461	52	157	42	37	90	506	0	1306	30	1	1252	361	327	208	9	10973	0.346961
		Mortality	121	354	3	146	864	837	146	276	133	1127	155	117	281	169	261	40	94	34	32	75	468	0	785	18	0	1020	301	185	162	4	8208	0.748018
		%	0.864286	0.82904	0.5	0.776596	0.71346	0.769301	0.784946	0.756164	0.655172	0.803852	0.833333	0.886364	0.690418	0.875648	0.566161	0.769231	0.598726	0.809524	0.864865	0.833333	0.924901	0	0.601072	0.6	0	0.814696	0.833795	0.565749	0.778846	0.444444
		Positive outcome	19	73	3	42	347	251	40	89	70	275	31	15	126	24	200	12	63	8	5	15	38	0	521	12	1	232	60	142	46	5	2765	0.251982
		%	0.135714	0.17096	0.5	0.223404	0.28654	0.230699	0.215054	0.243836	0.344828	0.196148	0.166667	0.113636	0.309582	0.124352	0.433839	0.230769	0.401274	0.190476	0.135135	0.166667	0.0750988	0	0.398928	0.4	1	0.185304	0.166205	0.434251	0.221154	0.555556
Orphaned	7771	Admitted	19	354	1	391	153	168	628	250	35	207	70	97	154	176	47	17	19	24	1	130	452	62	377	232	164	2314	666	34	459	70	7771	0.245716
		Mortality	10	127	0	90	23	44	81	72	9	52	9	5	4	17	9	3	7	0	0	56	165	23	134	56	36	667	228	10	53	7	1997	0.256981
		%	0.526316	0.358757	0	0.230179	0.150327	0.261905	0.128981	0.288	0.257143	0.251208	0.128571	0.0515464	0.025974	0.0965909	0.191489	0.176471	0.368421	0	0	0.430769	0.365044	0.370968	0.355438	0.241379	0.219512	0.288245	0.342342	0.294118	0.115468	0.1
		Positive outcome	9	227	1	301	130	124	547	178	26	155	61	92	150	159	38	14	12	24	1	74	287	39	243	176	128	1647	438	24	406	63	5774	0.743019
		%	0.473684	0.641243	1	0.769821	0.849673	0.738095	0.871019	0.712	0.742857	0.748792	0.871429	0.948454	0.974026	0.903409	0.808511	0.823529	0.631579	1	1	0.569231	0.634956	0.629032	0.644562	0.758621	0.780488	0.711755	0.657658	0.705882	0.884532	0.9
Overt signs of disease	3057	Admitted	6	146	43	9	13	777	20	11	13	63	11	12	35	16	13	3	6	4	10	4	61	2	1207	9	2	441	38	7	54	21	3057	0.096661
		Mortality	5	97	14	3	11	737	17	5	8	51	8	8	23	15	6	2	6	4	6	4	42	0	705	6	0	338	15	5	35	7	2183	0.714099
		%	0.833333	0.664384	0.325581	0.333333	0.846154	0.94852	0.85	0.454545	0.615385	0.809524	0.727273	0.666667	0.657143	0.9375	0.461538	0.666667	1	1	0.6	1	0.688525	0	0.584093	0.666667	0	0.76644	0.394737	0.714286	0.648148	0.333333
		Positive outcome	1	49	29	6	2	40	3	6	5	12	3	4	12	1	7	1	0	0	4	0	19	2	502	3	2	103	23	2	19	14	874	0.285901
		%	0.166667	0.335616	0.674419	0.666667	0.153846	0.0514801	0.15	0.545455	0.384615	0.190476	0.272727	0.333333	0.342857	0.0625	0.538462	0.333333	0	0	0.4	0	0.311475	1	0.415907	0.333333	1	0.23356	0.605263	0.285714	0.351852	0.666667
Number admissions			433	1261	256	762	1729	2625	945	837	351	1920	414	919	896	853	647	242	309	295	106	362	1155	230	3590	763	190	5615	1139	453	2026	303	31626
Number admitted - Top 6			390	1098	213	655	1546	2234	903	752	292	1814	386	878	785	733	582	227	261	257	73	333	1155	187	3412	667	186	5005	1128	435	1873	195	28655
% of all admissions for that species			0.900693	0.870738	0.832031	0.85958	0.894158	0.851048	0.955556	0.898447	0.831909	0.944792	0.932367	0.955386	0.876116	0.85932	0.899536	0.938017	0.84466	0.871186	0.688679	0.91989	1	0.813043	0.950418	0.874181	0.978947	0.891362	0.990342	0.960265	0.924482	0.643564	0.906058
