# Supplementary material for: The impact of human activities on Australian wildlife
Source: PLoS One. 2019 Jan 23;14(1):e0206958. doi: 10.1371/journal.pone.0206958 (PMC6344025; doi:10.1371/journal.pone.0206958)
Supplement: S4 Table — (XLSX) [file pone.0206958.s006.xlsx]

## Sheet: SUPPTbl4_OR_Spp
Supporting Table 4: Odds ratio and relative risk analysis for the top 6 CFA among the animal groups.
		Avians			Reptiles			Amphibians			Marsupials			Eutherians
CFA	Outcome	Number of admissions		Odds Ratio /Relative Risk	Number of admissions		Odds Ratio /Relative Risk	Number of admissions		Odds Ratio /Relative Risk	Number of admissions		Odds Ratio /Relative Risk	Number of admissions		Odds Ratio /Relative Risk
Hit by Car	Mortality	4007	5216	3.347/1.544	1151	1630	2.148/1.337	32	37	3.200/1.297	2667	3546	3.301/1.570	351	544	3.185/1.775
	Positive Outcome	1209			479			5			879			193
Orphaned	Mortality	508	2206	0.096/0.304	54	604	0.045/0.130	0	1		1365	4397	0.191/0.442	70	563	0.135/0.243
	Positive Outcome	1698		3.178	550		2.904	1		4.5	3032		2.311	493		1.794
Overt signs of disease	Mortality	948	1101	3.919/1.406	72	100	1.746/1.209	6	10	0.390/0.756	1110	1764	1.404/1.150	47	82	1.857/1.366
	Positive Outcome	153			28			4			654			35
Dog attack	Mortality	261	323	2.435/1.273	896	1115	3.741/1.538	8	12	0.542/0.847	923	1291	2.132/1.323	97	172	1.828/1.361
	Positive Outcome	62			219			4			368			75
Entanglements	Mortality	318	624	0.562/0.785	60	265	0.176/0.363	1	4	0.085/0.314	190	330	1.072/1.031	440	1051	0.958/0.956
	Positive Outcome	306			205			3			140			611
Cat attack	Mortality	294	427	1.254/1.079	227	395	0.896/0.956	9	9	1.362	496	745	1.616/1.206	58	91	2.461/1.530
	Positive Outcome	133			168			0			249			33
