# Supplementary material for: The impact of human activities on Australian wildlife
Source: PLoS One. 2019 Jan 23;14(1):e0206958. doi: 10.1371/journal.pone.0206958 (PMC6344025; doi:10.1371/journal.pone.0206958)
Supplement: S5 Table — (XLSX) [file pone.0206958.s007.xlsx]

## Sheet: SUPPTBL5_Subanalysis
Supporting Table 5: Analysis of changes to the order of the Top six CFA following changes to database capture.
	Number of admissions (%)
CFA	2006-2017		2006-2013		2014-2017
Hit by Car	10973	0.382935	6498	0.387547	4475	0.37643
Orphaned/Dependent Young	7771	0.271192	5107	0.304586	2664	0.224092
Overt signs of disease	3057	0.106683	856	0.0510527	2201	0.185145
Dog Attack	2913	0.101658	1844	0.109978	1069	0.0899226
Entanglement	2274	0.0793579	1513	0.0902368	761	0.0640141
Cat Attack	1667	0.0581748	949	0.0565993	718	0.060397
